# Supplementary material for: High Methoxyl Pectin and Sodium Caseinate Film Matrix Reinforced with Green Carbon Quantum Dots: Rheological and Mechanical Studies
Source: Membranes (Basel). 2022 Jul 7;12(7):695. doi: 10.3390/membranes12070695 (PMC9324415; doi:10.3390/membranes12070695)
Supplement: Supplementary file 1 [file membranes-12-00695-s001.zip]

Archive with 1 entries (1 files):
- membranes-1794000-supplementary.pdf
